# Supplementary material for: Multilevel interaction of the DnaK/DnaJ(HSP70/HSP40) stress-responsive chaperone machine with the central metabolism
Source: Sci Rep. 2017 Jan 27;7:41341. doi: 10.1038/srep41341 (PMC5269706; doi:10.1038/srep41341)
Supplement: Supplementary Dataset [file srep41341-s2.xlsx]

## Sheet: Table S1
Table S1: E. coli growth on selected carbon sources.
Growth rates on 21 different carbon sources of E. coli K-12 MG1655 wild type
ΔdnaKJ, rpoH(I54N) and ΔdnaKJ mutants containing the plasmid pDM38
expressing DnaK and DnaJ
Carbon Source	µmax
	Wild type	∆dnaKJ	rpoHI54N	ΔdnaKJ +pDM38
Glucosamine	0,15 ± 0,02	0,03 ± 0,03	0,06 ± 0,06	0,16 ± 0,01
Mannose	0,21 ± 0,02	0,04 ± 0,04	0,06 ± 0,02	0,21 ± 0,01
Galactose	0,16 ± 0,02	0,04 ± 0,03	0,09 ± 0,03	0,15 ± 0,01
Pyruvate	0,19 ± 0,01	0,23 ± 0,02	0,23 ± 0,01	0,17 ± 0,02
Lactate	0,18 ± 0,01	0,24 ± 0,03	0,20 ± 0,03	0,16 ± 0,02
Fucose	0,24 ± 0,02	0,28 ± 0,03	0,26 ± 0,01	0,22 ± 0,04
Ribose	0,18 ± 0,02	0,03 ± 0,01	0,17 ± 0,02	0,18 ± 0,01
Sorbitol	0,24 ± 0,02	0,01 ± 0,01	0,17 ± 0,02	0,26 ± 0,01
Rhamnose	0,19 ± 0,02	0,06 ± 0,05	0,20 ± 0,04	0,18 ± 0,01
Glycerol	0,18 ± 0,01	0,04 ± 0,01	0,19 ± 0,01	0,17 ± 0,01
Malate	0,24 ± 0,03	0,11 ± 0,01	0,25 ± 0,01	0,25 ± 0,02
Succinate	0,26 ± 0,03	0,20 ± 0,03	0,26 ± 0,04	0,30 ± 0,02
Fumarate	0,22 ± 0,01	0,14 ± 0,05	0,22 ± 0,04	0,22 ± 0,01
Xylose	0,26 ± 0,01	0,27 ± 0,01	0,29 ± 0,01	-
Arabinose	0,33 ± 0,02	0,34 ± 0,03	0,32 ± 0,03	-
N-Acetyl-Glucosamine	0,33 ± 0,01	0,34 ± 0,02	0,34 ± 0,02	-
N-Acetyl-Neuraminic	0,29 ± 0,04	0,30 ± 0,06	0,30 ± 0,03	-
Galacturonate	0,21 ± 0,05	0,22 ± 0,03	0,26 ± 0,03	-
Glucuronate	0,31 ± 0,2	0,30 ± 0,06	0,29 ± 0,01	-
Maltose	0,24 ± 0,02	0,24 ± 0,03	0,22 ± 0,01	-
Glucose	0,37 ± 0,01	0,40 ± 0,04	0,38 ± 0,02	-

## Sheet: Table S2
Table S2: E. coli wild type, ΔdnaKJ and rpoH(I54N) growth parameters on selected carbon sources.
qS, carbon source uptake rate; Y, biomass yield ;YAc, acetate molar production yield; RAc, relative acetate production rate to the wild type; YOr, orotate molar production yield;
Ror, relative orotate production rate to the wild type; Ypyr, pyruvate molar production yield; Rpyr, relative pyruvate production rate to the wild type; Ypro, propanediol molar production yield;
Rpro, relative propanediol production rate to the wild type; YLac, lactate molar production yield ; RLac, relative lactate production rate to the wild type; YFum, fumarate molar production yield;
RFum, relative fumarate production rate to the wild type; YSuc, succinate molar production yield ; RSuc, relative succinate production rate to the wild type. Values represent the mean ± standard
deviation of two independent biological replicates.
Class	Substrate	Strain	qS (mmol.gDW-1.h-1)	Y (mmol.gDW-1)	YAc (mol/mol)	RAc (%)	YOr (mol/mol)	ROr (%)	Ypyr (mol/mol)	Rpyr (%)	Ypro (mol/mol)	Rpro (%)	Ylac (mol/mol)	Rlac (%)	Yfum (mol/mol)	Rfum (%)	Ysuc (mol/mol)	Rsuc (%)
II	Pyruvate	Wild type	6,2 ± 0,5	32 ± 3	53,6 ± 2,1	100	0,57 ±0,02	100	-	-	-	-	-	-	-	-	-	-
		ΔdnaKJ	5,4 ± 0,4	24 ± 2	38,9 ± 1,6	73 ± 6	0,48 ± 0,02	85 ± 5	-	-	-	-	-	-	-	-	-	-
		rpoH(I54N)	5,6 ± 0,7	24 ± 3	43,7 ± 1,8	82 ± 5	0,4 ± 0,02	70 ± 6	-	-	-	-	-	-	-	-	-	-
	Lactate	Wild type	10,7 ± 1,3	60 ± 5	40,1 ± 1,6	100	0,51 ± 0,02	100	14,8 ± 0,6	100	-	-	-	-	-	-	-	-
		ΔdnaKJ	7,7 ± 0,6	32 ± 3	25,5 ± 1,0	64 ± 5	0,18 ± 0,01	36 ±2	0,09 ± 0,1	1 ± 1	-	-	-	-	-	-	-	-
		rpoH(I54N)	8,2 ± 0,7	41 ± 3	32,7 ± 1,3	82 ± 6	0,36 ± 0,01	69 ± 5	6,3 ± 0,3	43 ± 3	-	-	-	-	-	-	-	-
	Fucose	Wild type	4,6 ± 0,4	19 ± 2	30,8 ±1,2	100	1,23 ± 0,05	100	-	-	40,1 ± 1,6	100	5,1 ± 0,2	100	-	-	-	-
		ΔdnaKJ	4,0 ± 0,3	14 ± 3	15,7 ± 0,6	51 ± 4	0,59 ± 0,02	48 ± 3	-	-	53,7 ± 1,7	134 ± 6	2,8 ± 0,1	54 ± 4	-	-	-	-
		rpoH(I54N)	5,1 ± 0,4	20 ± 2	20,5 ± 0,8	67 ± 5	0,97 ± 0,04	79 ± 6	-	-	56,5 ± 2,2	141 ± 6	2,7 ± 0,1	53 ± 4	-	-	-	-
III	Ribose	Wild type	3,2 ± 0,3	18 ± 2	3,1 ± 0,1	100	2,75 ± 0,11	100	-	-	-	-	-	-	-	-	-	-
		ΔdnaKJ	-	-	-	-	-	-	-	-	-	-	-	-	-	-	-	-
		rpoH(I54N)	2,6 ± 0,3	15 ± 2	1,7 ± 0,1	53 ± 4	1,76 ± 0,07	64 ± 5	-	-	-	-	-	-	-	-	-	-
	Sorbitol	Wild type	3,4 ± 0,4	14 ± 2	4,0 ± 0,2	100	2,87 ± 0,12	100	-	-	-	-	-	-	-	-	-	-
		ΔdnaKJ	-	-	-	-	-	-	-	-	-	-	-	-	-	-	-	-
		rpoH(I54N)	2,2 ± 0,2	12 ± 2	0,6 ± 0,1	14 ± 1	1,30 ± 0,05	45 ± 4	-	-	-	-	-	-	-	-	-	-
	Rhamnose	Wild type	3,8 ± 0,3	20 ±2	35,6 ±1,4	100	2,46 ± 0,10	100	-	-	48,0 ± 1,9	100	4,8 ± 0,2	100	-	-	-	-
		ΔdnaKJ	-	-	-	-	-	-	-	-	-	-	-	-	-	-	-	-
		rpoH(I54N)	4,0 ± 0,3	20 ± 4	16,2 ± 0,6	45 ± 3	1,97 ± 0,08	80 ± 6	-	-	79,4 ± 3,2	165 ± 6	2,4 ± 0,1	50 ± 3	-	-	-	-
	Glycerol	Wild type	3,4 ± 0,3	19 ± 2	0	nd	0	nd	-	-	-	-	-	-	-	-	-	-
		ΔdnaKJ	-	-	-	-	-	-	-	-	-	-	-	-	-	-	-	-
		rpoH(I54N)	3,2 ± 0,3	17 ± 2	0	nd	0	nd	-	-	-	-	-	-	-	-	-	-
IV	Malate	Wild type	7,1 ± 0,9	30 ± 3	13,3 ± 0,5	100	0	nd	-	-	-	-	-	-	2,3 ± 0,1	100	0,86 ± 0,03	100
		ΔdnaKJ	4,3 ± 0,5	39 ± 2	3,4 ± 0,1	25 ± 2	0	nd	-	-	-	-	-	-	4,9 ± 0,2	215 ± 6	1,13 ± 0,04	131 ± 5
		rpoH(I54N)	6,9 ± 0,6	28 ± 2	8,4 ± 0,3	63 ± 5	0	nd	-	-	-	-	-	-	2,2 ± 0,1	98 ± 5	0,94 ± 0,04	109 ± 5
	Succinate	Wild type	6,6 ± 0,5	25 ± 3	33,7 ± 1,3	100	5,83 ± 0,23	100	-	-	-	-	-	-	17,7 ± 0,7	100	-	-
		ΔdnaKJ	5,6 ± 0,4	28 ± 3	13,0 ± 0,5	39 ± 3	2,72 ± 0,10	47 ± 4	-	-	-	-	-	-	11,3 ± 0,5	64 ± 5	-	-
		rpoH(I54N)	5,4 ± 0,4	21 ± 4	18,0 ± 0,7	53 ± 4	4,77 ± 0,19	82 ± 6	-	-	-	-	-	-	11,2 ± 0,4	63 ± 5	-	-
	Fumarate	Wild type	7,2 ± 0,9	32 ± 2	20,5 ± 0,8	100	2,89 ± 0,11	100	-	-	-	-	-	-	-	-	-	-
		ΔdnaKJ	3,9 ± 0,5	28 ± 5	2,0 ± 0,1	10 ± 1	1,18 ± 0,05	41 ± 3	-	-	-	-	-	-	-	-	-	-
		rpoH(I54N)	6,1 ± 0,7	28 ± 4	7,7 ± 0,3	38 ± 3	1,43 ± 0,06	50 ± 4	-	-	-	-	-	-	-	-	-	-
V	Xylose	Wild type	2,8 ± 0,3	11 ± 2	23,4 ± 0,9	100	1,85 ±0,07	100	-	-	-	-	-	-	-	-	-	-
		ΔdnaKJ	2,6 ± 0,3	10 ± 1	17,1 ± 0,7	73 ± 5	0,43 ± 0,02	23 ± 2	-	-	-	-	-	-	-	-	-	-
		rpoH(I54N)	2,9 ± 0,3	10 ± 1	17,3 ± 0,7	74 ± 6	1,38 ± 0,06	75 ± 5	-	-	-	-	-	-	-	-	-	-
	Arabinose	Wild type	3,6 ± 0,4	11 ± 2	36,0 ± 1,4	100	3,00 ± 0,12	100	-	-	-	-	-	-	-	-	-	-
		ΔdnaKJ	3,2 ± 0,3	10 ± 3	16,6 ± 0,7	46 ± 3	1,60 ± 0,06	54 ± 4	-	-	-	-	-	-	-	-	-	-
		rpoH(I54N)	3,3 ± 0,4	10 ± 3	23,7 ± 0,9	66 ± 5	2,17 ± 0,09	73 ± 5	-	-	-	-	-	-	-	-	-	-
	NAG	Wild type	4,4 ± 0,4	13 ± 1	47,2 ± 1,9	100	1,53 ± 0,06	100	-	-	-	-	-	-	-	-	-	-
		ΔdnaKJ	3,9 ± 0,5	12 ± 2	40,4 ± 1,6	86 ± 6	0,90 ± 0,04	59 ± 4	-	-	-	-	-	-	-	-	-	-
		rpoH(I54N)	4,0 ± 0,5	12 ± 2	41,5 ± 1,7	88 ± 6	1,16 ± 0,05	76 ± 6	-	-	-	-	-	-	-	-	-	-
	NAN	Wild type	5,0 ± 0,4	17 ± 4	50,0 ± 1,9	100	1,66 ± 0,06	100	-	-	-	-	-	-	-	-	-	-
		ΔdnaKJ	4,8 ± 0,3	17 ± 6	36,0 ± 1,4	72 ± 5	1,25 ± 0,05	75 ± 5	-	-	-	-	-	-	-	-	-	-
		rpoH(I54N)	4,7 ± 0,4	19 ± 3	43,1± 1,6	86 ± 6	1,39 ± 0,05	84 ± 5	-	-	-	-	-	-	-	-	-	-
	Galacturonate	Wild type	4,9 ± 0,7	23 ± 5	54,5 ± 2,0	100	1,89 ± 0,08	100	-	-	-	-	-	-	-	-	-	-
		ΔdnaKJ	5,1 ± 0,5	21 ± 3	34,9 ± 1,4	64 ± 5	1,60 ± 0,06	85 ± 6	-	-	-	-	-	-	-	-	-	-
		rpoH(I54N)	6,0 ± 0,6	19 ± 3	46,0 ± 1,8	84 ± 5	1,57 ± 0,06	83 ± 6	-	-	-	-	-	-	-	-	-	-
	Glucuronate	Wild type	5,9 ± 0,7	18 ± 2	67,7 ± 2,7	100	2,23 ± 0,09	100	-	-	-	-	-	-	-	-	-	-
		ΔdnaKJ	5,5 ± 0,7	19 ± 6	49,2 ± 2,0	73 ± 5	1,36 ± 0,05	61 ± 4	-	-	-	-	-	-	-	-	-	-
		rpoH(I54N)	5,2 ± 0,6	19 ± 1	50,4 ± 2,0	74 ± 5	1,62 ± 0,06	72 ± 6	-	-	-	-	-	-	-	-	-	-
	Maltose	Wild type	2,8 ± 0,3	12 ± 2	27,6 ± 1,1	100	3,41 ± 0,14	100	-	-	-	-	-	-	-	-	-	-
		ΔdnaKJ	2,6 ± 0,2	11 ± 3	5,6 ± 0,2	20 ± 1	1,38 ± 0,06	40 ± 3	-	-	-	-	-	-	-	-	-	-
		rpoH(I54N)	2,8 ± 0,3	13 ± 1	12,0 ± 0,5	44 ± 3	2,26 ± 0,09	66 ± 5	-	-	-	-	-	-	-	-	-	-
	Glucose	Wild type	5,0 ± 0,4	14 ± 1	40,1 ± 1,6	100	4,7 ± 0,19	100	-	-	-	-	-	-	-	-	-	-
		ΔdnaKJ	5,0 ± 0,5	13 ± 4	22,9 ± 0,9	57 ± 4	2,97 ± 0,12	63 ± 5	-	-	-	-	-	-	-	-	-	-
		rpoH(I54N)	5,0 ± 0,3	14 ± 4	22,1 ± 0,9	55 ± 4	3,22 ± 0,13	68 ± 4	-	-	-	-	-	-	-	-	-	-

## Sheet: Table S3
Table S3: Isotopic data from E. coli K-12 MG1655 wild type, ΔdnaKJ and rpoH(I54N) measured on proteinogenic amino acids by NMR.
Specific enrichments (13C-enrichments) were quantified using a 2D-ZQF-TOCSY experiment, and positional isotopomers were quantified from coupling structures obtained using a 2D-HSQC
experiment (s: singlet, d1: doublet 1, d2: doublet 2, dd/t: doublet of doublet/triplet, q:quadruplet). Supernatants were analyzed by quantitative 1H 1D-NMR at 298K.
Strain		MG1655 Wild Type												ΔdnaKJ												rpoH(I54N)
Biological replicate		1						2						1						2						1						2
Amino Acid	Carbon position	13C enrichment	s	d1/d	d2	dd/t		13C enrichment	s	d1/d	d2	dd/t		13C enrichment	s	d1/d	d2	dd/t		13C enrichment	s	d1/d	d2	dd/t		13C enrichment	s	d1/d	d2	dd/t		13C enrichment	s	d1/d	d2	dd/t
Ala	α	0.186	0.051	0.027	0.097	0.825		0.185	0.052	0.032	0.101	0.815		0.174	0.05	0.025	0.102	0.823		0.173	0.049	0.031	0.103	0.817		0.196	0.053	0.033	0.107	0.807		0.208	0.054	0.027	0.105	0.814
	β	0.517	0.648	0.352	-	-		0.508	0.651	0.349	-	-		0.523	0.659	0.341	-	-		0.529	0.651	0.349	-	-		0.539	0.658	0.342	-	-		0.445	-	-	-	-
Asp	α	0.358	0.3	0.176	0.215	0.309		0.3575	0.304	0.177	0.212	0.307		0.388	0.307	0.186	0.231	0.276		0.398	0.305	0.184	0.233	0.278		0.401	0.302	0.184	0.237	0.277		0.353	0.304	0.181	0.237	0.278
	β	0.421	0.38	0.247	0.186	0.187		0.423	0.377	0.244	0.187	0.192		0.43	0.36	0.252	0.192	0.196		0.434	0.358	0.254	0.189	0.199		0.434	0.357	0.256	0.19	0.197		0.405	0.356	0.252	0.19	0.22
Glu	α	0.423	-	-	-	-		0.42	-	-	-	-		0.43	-	-	-	-		0.415	-	-	-	-		0.441	-	-	-	-		0.44	-	-	-	-
	β	0.367	-	-	-	-		0.362	-	-	-	-		0.372	-	-	-	-		0.399	-	-	-	-		0.4	-	-	-	-		0.401	-	-	-	-
	γ	0.523	0.398	0.236	0.224	0.142		0.534	0.398	0.233	0.224	0.145		0.514	-	-	-	-		0.523	0.382	0.211	0.26	0.147		0.535	0.379	0.262	0.207	0.152		0.513	-	-	-	-
Phe	α	0.204	0.019	0.024	0.087	0.87		0.204	0.049	0.025	0.083	0.843		0.188	0.047	0.011	0.085	0.857		0.19	0.046	0.027	0.087	0.84		0.225	0.046	0.025	0.089	0.84		-	0.053	0.012	0.084	0.851
	δ	0.403	-	-	-	-		0.41	-	-	-	-		0.367	-	-	-	-		-	-	-	-	-		0.376	-	-	-	-		-	-	-	-	-
Gly	α	0.206	0.13	0.87	-	-		0.206	0.135	0.865	-	-		0.202	0.139	0.861	-	-		0.206	0.691	0.309	-	-		0.2	0.147	0.853	-	-		-	0.147	0.853	-	-
His	δ	0.37	0.603	0.397	-	-		0.382	0.613	0.387	-	-		0.438	0.634	0.366	-	-		0.55	0.634	0.366	-	-		0.577	0.723	0.277	-	-		0.437	0.71	0.29	-	-
Ile	α	-	0.401	0.38	0.108	0.111		-	0.408	0.383	0.103	0.106		-	0.429	0.367	0.111	0.093		-	0.436	0.359	0.112	0.093		-	0.428	0.359	0.115	0.098		-	0.434	0.369	0.115	0.082
	γ	0.522	-	-	-	-		0.521	-	-	-	-		0.487	-	-	-	-		0.521	-	-	-	-		0.52	-	-	-	-		0.445	-	-	-	-
	δ	-	0.395	0.605	-	-		-	0.379	0.621	-	-		-	0.4223	0.5777	-	-		-	0.384	0.616	-	-		-	0.383	0.617	-	-		-	0.383	0.617	-	-
Lys	δ	0.489	-	-	-	-		0.488	-	-	-	-		0.487	-	-	-	-		0.493	-	-	-	-		0.52	-	-	-	-		0.469	-	-	-	-
	ε	-	-	-	-	-		-	-	-	-	-		0.27	-	-	-	-		0.248	-	-	-	-		0.275	-	-	-	-		0.278	-	-	-	-
Leu	α	0.493	0.516	0.289	0.13	0.065		0.5	0.506	0.298	0.119	0.077		0.495	0.505	0.291	0.118	0.086		0.491	0.495	0.29	0.11	0.105		0.511	0.508	0.286	0.122	0.084		0.484	0.501	0.293	0.112	0.094
	β	-	0.378	0.526	-	0.096		-	0.371	0.52		0.109		-	0.372	0.528		0.1		-	0.372	0.528		0.1		-	0.332	0.521		0.147		-	-	-	-	-
	δ	0.519	0.7925	0.2075	-	-		0.525	-	-	-	-		0.52	0.797	0.203	-	-		0.526	-	-	-	-		0.528	-	-	-	-		0.525	-	-	-	-
Pro	α	-	0.372	0.187	0.25	0.191		-	0.372	0.189	0.252	0.187		-	0.35	0.193	0.26	0.197		-	0.352	0.187	0.266	0.195		-	0.35	0.188	0.26	0.202		-	0.355	0.188	0.279	0.178
	β	0.371	0.194	0.216	0.28	0.31		0.344	0.194	0.216	0.28	0.31		0.384	-	-	-	-		0.4	-	-	-	-		0.355	0.193	0.245	0.253	0.309		-	-	-	-	-
	δ	-	0.072	0.928	-	-		-	0.072	0.928	-	-		-	0.068	0.932	-	-		-	0.072	0.928	-	-		-	0.08	0.92	-	-		-	0.077	0.923	-	-
Arg	β	-	0.215	0.26	0.24	0.285		-	0.215	0.26	0.24	0.285		-	-	-	-	-		-	-	-	-	-		-	-	-	-	-		-	0.223	0.28	0.221	0.276
	δ	-	0.082	0.918	-	-		-	0.096	0.904	-	-		-	0.093	0.907	-	-		-	0.091	0.909	-	-		-	0.106	0.894	-	-		-	-	-	-	-
Ser	α	-	0.037	0.106	0.071	0.786		-	0.034	0.104	0.065	0.797		-	0.038	0.086	0.074	0.802		-	0.033	0.097	0.078	0.792		-	0.038	0.107	0.073	0.782		-	0.036	0.105	0.081	0.778
	β	-	0.657	0.343	-	-		-	0.621	0.379	-	-		-	0.671	0.329	-	-		-	0.675	0.325	-	-		-	0.683	0.317	-	-		-	0.678	0.322	-	-
	β	-	0.669	0.331	-	-		-	0.621	0.379	-	-		-	0.661	0.339	-	-		-	0.666	0.334	-	-		-	0.669	0.331	-	-		-	0.675	0.325	-	-
Thr	α	-	0.291	0.174	0.237	0.298		-	0.296	0.181	0.22	0.303		-	0.305	0.181	0.234	0.28		-	0.303	0.179	0.236	0.282		0.394	0.299	0.183	0.24	0.278		-	-	-	-	-
	β	0.426	0.373	0.217	0.217	0.193		0.442	0.376	0.277	0.159	0.188		0.441	0.355	0.216	0.228	0.201		0.445	-	-	-	-		0.448	0.353	0.243	0.204	0.2		-	-	-	-	-
	γ	0.294	0.401	0.599	-	-		0.274	0.4	0.6	-	-		0.317	0.39	0.61	-	-		0.296	0.378	0.622	-	-		0.297	0.388	0.612	-	-		0.227	0.362	0.638	-	-
Val	α	0.203	0.121	0.662	0.04	0.177		0.183	0.108	0.638	0.05	0.204		0.174	0.111	0.673	0.039	0.177		0.175	0.111	0.657	0.043	0.189		0.174	0.12	0.658	0.047	0.175		-	0.092	0.659	0.063	0.186
	γ	0.518	0.599	0.401	-	-		0.519	0.583	0.417	-	-		0.512	0.607	0.393	-	-		0.518	0.598	0.402	-	-		0.534	0.594	0.406	-	-		0.495	-	-	-	-
Tyr	α	-	0.044	0.027	0.08	0.849		-	0.053	0.027	0.073	0.847		-	0.053	0.011	0.083	0.853		-	0.056	0.023	0.078	0.843		-	0.049	0.018	0.086	0.847		-	0.057	0.032	0.087	0.824
	δ	0.431	-	-	-	-		0.429	-	-	-	-		0.409	-	-	-	-		0.417	-	-	-	-		0.423	-	-	-	-		0.356	-	-	-	-
	ε	0.2	0.131	0.128	0.148	0.593		0.216	0.133	0.106	0.176	0.585		0.205	0.036	0.099	0.176	0.689		0.194	0.098	0.113	0.162	0.627		0.158	0.125	0.118	0.159	0.598		-	0.105	0.127	0.149	0.619
Supernatant
Formate	-	0.209	-	-	-	-		0.209	-	-	-	-		0.241	-	-	-	-		0.24	-	-	-	-		0.228	-	-	-	-		0.227	-	-	-	-
Acetate	#00	0.446	-	-	-	-		0.443	-	-	-	-		0.43	-	-	-	-		0.438	-	-	-	-		0.419	-	-	-	-		0.419	-	-	-	-
	#01	0.334	-	-	-	-		0.338	-	-	-	-		0.346	-	-	-	-		0.34	-	-	-	-		0.36	-	-	-	-		0.36	-	-	-	-
	#10	0.023	-	-	-	-		0.021	-	-	-	-		0.023	-	-	-	-		0.023	-	-	-	-		0.023	-	-	-	-		0.021	-	-	-	-
	#11	0.197	-	-	-	-		0.198	-	-	-	-		0.2	-	-	-	-		0.199	-	-	-	-		0.198	-	-	-	-		0.2	-	-	-	-

## Sheet: Table S4
Table S4: Metabolic reactions, calculated flux values and related standard deviations of E. coli MG1655 wt, ΔdnaKJ and rpoH(I54N) grown on labelled glucose.
Fluxes were calculated from isotopic data measured by 2D NMR of proteinogenic amino acids obtained from cells collected during mid-exponential phase (OD600 = 0.8).
The standard deviations on the intracellular fluxes were determined from Monte-Carlo-based sensitivity analysis (100 iterations).
		Strain		MG1655 Wild Type						ΔdnaKJ						rpoH(I54N)
		Biological replicate		1			2			1			2			1			2
Pathway	Flux	Reaction		value	sd		value	sd		value	sd		value	sd		value	sd		value	sd
	Glucupt			1	-		1	-		1	-		1	-		1	-		1	-
EMP	pgi	G6P ↔ F6P		0.722	0.026		0.711	0.027		0.766	0.02		0.762	0.034		0.812	0.016		0.79	0.03
	pfk	F6P ↔ FBP		0.829	0.013		0.826	0.012		0.793	0.027		0.787	0.024		0.849	0.015		0.834	0.018
	ald	FBP ↔ GAP + GAP		0.829	0.013		0.826	0.012		0.793	0.027		0.809	0.024		0.849	0.015		0.834	0.018
	pgk	GAP ↔ PGA		1.71	0.013		1.708	0.012		1.675	0.027		1.691	0.024		1.721	0.015		1.705	0.018
	eno	PGA ↔ PEP		1.602	0.013		1.599	0.012		1.568	0.027		1.584	0.024		1.603	0.015		1.588	0.018
	pyk	PEP ↔ Pyr		1.342	0.013		1.339	0.012		1.31	0.027		1.326	0.024		1.322	0.015		1.306	0.018
	pdh	Pyr → AcCoA + CO2		1.156	0.014		1.15	0.011		1.208	0.01		1.208	0.005		1.129	0.007		1.118	0.011
PP +ED	zwf	G6P → 6PG		0.263	0.026		0.274	0.027		0.22	0.02		0.2	0.024		0.172	0.016		0.194	0.03
PP	gnd	6PG → R5P + CO2		0.243	0.042		0.262	0.035		0.113	0.03		0.113	0.016		0.138	0.02		0.17	0.032
	tkt1	GAP + E2 ↔ R5P		0.11	0.028		0.123	0.023		0.024	0.02		0.024	0.01		0.036	0.013		0.057	0.021
	tkt2	F6P ↔ E4P + E2		0.043	0.014		0.05	0.012		0.001	0.01		0.001	0.005		0.005	0.007		0.016	0.011
	tkt3	R5P + E2 ↔ S7P		0.067	0.014		0.074	0.012		0.024	0.01		0.024	0.005		0.031	0.007		0.042	0.011
	tal1	GAP + E3 ↔ F6P		0.067	0.014		0.074	0.012		0.024	0.01		0.024	0.005		0.031	0.007		0.042	0.011
	tal2	S7P ↔ E4P + E3		0.067	0.014		0.074	0.012		0.024	0.01		0.024	0.005		0.031	0.007		0.042	0.011
ED	edd	6PG → GAP + Pyr		0.011	0.023		0.018	0.017		0.094	0.024		0.081	0.024		0.028	0.018		0.031	0.019
TCA	ppc	PEP + CO2 ↔ OAA		0.208	0.01		0.208	0.01		0.206	0.01		0.206	0.01		0.225	0.01		0.225	0.01
	cs	OAA + AcCoA → Cit		0.53	0.021		0.541	0.018		0.756	0.02		0.77	0.017		0.674	0.021		0.662	0.016
	idh	Cit → α-KG + CO2		0.53	0.021		0.541	0.018		0.756	0.02		0.77	0.017		0.674	0.021		0.662	0.016
	akgdh	α-KG → Suc + CO2		0.451	0.021		0.463	0.018		0.679	0.02		0.692	0.017		0.589	0.021		0.577	0.016
	fum	Suc ↔ Mal		0.451	0.021		0.463	0.018		0.679	0.02		0.692	0.017		0.589	0.021		0.577	0.016
	maldh	Mal ↔ OAA		0.451	0.021		0.463	0.018		0.679	0.02		0.692	0.017		0.589	0.021		0.577	0.016
Acetate	out_Ac	AcCoA → Acetate		0.409	0.018		0.396	0.016		0.238	0.023		0.223	0.015		0.22	0.021		0.225	0.013

## Sheet: Table S5
Table S5: Fluxes (mmol/g/h) of NADPH and ATP production based on metabolic flux distributions
in E. coli wild type, ΔdnaKJ and rpoH(I54N) strains (Table S4).
The percentage of NADPH produced by PP pathway or TCA cycle relative to the total NADPH produced is given under brackets.
Since the stoichiometries of the enzymes of the electron transport system is not perfectly established in E. coli,
the ATP produced from NADH and FADH2 via oxidative phosphorylation was calculated for low-end and
high-end values of P/O estimated for aerobic growth (respectively, 1 and 2.7 for both redox cofactors).
The P/O ratio of 1.75 is an intermediate value that the P/O ratio can achieve under aerobic conditions,
based on the structure and the stoichiometry of the electron transport system in E. coli (Feist et al., 2007).
	Biological replicate 1
	NADPH produced via PPP	NADPH produced via TCA	NADPH total produced	ATP produced*
				P/O = 1	P/O = 1.75	P/O = 2.7
Wild type	250 ± 34 (49)	265 ± 11 (51)	515 ± 44	3090 ± 71	4703 ± 105	6745 ± 148
ΔdnaKJ	165 ± 25 (30)	380 ± 10 (70)	580 ± 35	3465 ± 83	5343 ± 120	7723 ± 166
rpoH(I54N)	155 ± 18 (32)	335 ± 11 (68)	490 ± 29	3250 ± 71	5115 ± 103	7245 ± 93
	Biological replicate 2
	NADPH produced via PPP	NADPH produced via TCA	NADPH total produced	ATP produced*
				P/O = 1	P/O = 1.75	P/O = 2.7
Wild type	265 ± 31 (50)	270 ± 9 (50)	535 ± 40	3100 ± 62	4720 ± 90	6772 ± 126
ΔdnaKJ	155 ± 25 (29)	385 ± 9 (71)	540 ± 34	3490 ± 68	5388 ± 98	7783 ±136
rpoH(I54N)	180 ± 31 (35)	330 ± 8 (65)	510 ± 39	3225 ± 62	4968 ± 90	7178 ± 127
* See Materials and Methods
